# Supplementary material for: Chromosome-Level Genome Assembly of Discogobio brachyphysallidos (Teleostei, Cyprinidae) and Population Genomics of the D. brachyphysallidos Complex: Impacts of Geological and Climate Changes on Species Evolution in Southwest China
Source: Int J Mol Sci. 2024 Dec 16;25(24):13462. doi: 10.3390/ijms252413462 (PMC11676654; doi:10.3390/ijms252413462)
Supplement: Supplementary file 1 [file ijms-25-13462-s001.zip]

Archive with 1 entries (1 files):
- ijms-3296210-supplementary.pdf
